# Supplementary material for: Integrative Analysis of Pharmacology and Transcriptomics Predicts Resveratrol Will Ameliorate Microplastics-Induced Lung Damage by Targeting Ccl2 and Esr1
Source: Toxics. 2024 Dec 14;12(12):910. doi: 10.3390/toxics12120910 (PMC11728634; doi:10.3390/toxics12120910)
Supplement: Supplementary file 1 [file toxics-12-00910-s001.zip]

Archive with 2 entries (2 files):
- supplementary figure.pdf
- supplementary materials.pdf
